# Supplementary material for: Morphological Changes in the Placenta of Patients with COVID-19 During Pregnancy
Source: Diagnostics (Basel). 2025 Dec 13;15(24):3188. doi: 10.3390/diagnostics15243188 (PMC12731302; doi:10.3390/diagnostics15243188)
Supplement: Supplementary file 1 [file diagnostics-15-03188-s001.zip]

Archive with 1 entries (1 files):
- diagnostics-3993851-supplementary.pdf
